# Supplementary material for: The Properties of Linezolid, Rifampicin, and Vancomycin, as Well as the Mechanism of Action of Pentamidine, Determine Their Synergy against Gram-Negative Bacteria
Source: Int J Mol Sci. 2023 Sep 7;24(18):13812. doi: 10.3390/ijms241813812 (PMC10530309; doi:10.3390/ijms241813812)
Supplement: Supplementary file 1 [file ijms-24-13812-s001.zip]

Archive with 1 entries (1 files):
- ijms-2563578-supplementary.pdf
